# Supplementary material for: Prognostic assessment of breast carcinoma submitted to neoadjuvant chemotherapy with pathological non-complete response
Source: BMC Cancer. 2019 Jun 17;19:601. doi: 10.1186/s12885-019-5812-0 (PMC6580604; doi:10.1186/s12885-019-5812-0)
Supplement: Supplementary file 1 — Datasets supporting the study findings. (XLSX 122 kb) [file 12885_2019_5812_MOESM1_ESM.xlsx]

## Sheet: Plan1
Today	DateDiag	Actual	Death	DatUltCon	TemObi	Recor	DateRecor	TempRecor	Age	AgeN	IDN#	GH	VAR00004	GH#	IAL	E	EN	VAR00003	EN#	Prog	KI67	Ki67N	Ki67N#	TU	TU#	TU##	VAR00005	CIR	CIR#	CIR##	T2I	T2I#	T2##	T2fCli	T2fCli#	T2fCli##	T2fPat	T2fPat#	Ni	Ni#	NfCli	NfPat	NfPat#	Ei	VAR00001	Ei#	EI##	EfCli	EfCli#
09.09.16	14.04.15	514	0		514	1	18.05.15	34	57	2	1	2	1	1	1	0	0	1	0		30	1	0	4	3	2	0	3	1	1	4	2	1	4	2		4	2	1	1	2	3	2	6	2	3	2	6	3
09.09.16	20.10.14	690	0		690	1	24.11.14	35	68	2	1	1	0	0	0	100	2	0	1		30	1	0	1	1	0	0	1	0	0	4	2	1	4	2		2	1	2	2	2	2	1	6	2	3	2	6	3
09.09.16	24.10.14	686	1	09.03.15	136	1	10.12.14	47	57	2	1	2	1	1	1	80	2	0	1		25	1	0	1	1	0	0	3	1	1	4	2	1	0	0		2	1	2	2	0	3	2	6	2	3	2	0	0
09.09.16	21.10.14	689	0		689	1	20.12.14	60	41	1	0	2	1	1	1	90	2	0	1		60	2	1	2	2	1	1	3	1	1	3	2	0	1	1		2	1	2	2	0	0	0	5	1	3	2	1	1
09.09.16	27.02.13	1290	1	02.01.14	309	1	28.05.13	90	37	0	0	1	0	0	0	0	0	1	0		70	2	1	4	3	2	0	2	0	1	3	2	0	0	0		0	0	0	0	0	0	0	4	1	2	1	0	0
09.09.16	06.05.13	1222	1	10.12.13	204	1	18.09.13	121	38	0	0	0	0	0	0	70	2	0	1		60	2	1	2	2	1	1	3	1	1	4	2	1	3	2		4	2	1	1	1	2	2	6	2	3	2	5	3
09.09.16	10.05.13	1218	0		1218	1	09.09.13	122	54	2	1	1	0	0	0	70	2	0	1	80	10	0	0	0	0	0	0	3	1	1	3	2	0	2	1		2	1	1	1	1	2	2	5	1	3	2	4	2
09.09.16	19.05.14	844	0		844	1	01.11.14	166	37	0	0	1	0	0	0	0	0	1	0		80	2	1	4	3	2	0	3	1	1	3	2	0	1	1		2	1	1	1	0	1	1	5	1	3	2	1	1
09.09.16	10.06.14	822	0		822	1	23.12.14	196	30	0	0	2	1	1	1	90	2	0	1		30	1	0	2	2	1	1	3	1	1	4	2	1	4	2		4	2	2	2	0	2	2	6	2	3	2	6	3
09.09.16	10.02.14	942	1	14.09.14	216	1	28.08.14	199	43	1	0	2	1	1	1	80	2	0	1		20	1	0	1	1	0	0	3	1	1	3	2	0	2	1		2	1	2	2	1	3	2	5	1	3	2	4	2
09.09.16	04.10.13	1071	1	06.01.16	824	1	03.07.14	272	59	2	1	2	1	1	1	0	0	1	0		60	2	1	4	3	2	0	3	1	1	4	2	1	4	2		4	2	2	2	1	1	1	6	2	3	2	6	3
09.09.16	13.01.15	605	0		605	1	23.10.15	283	54	2	1	1	0	0	0	30	1	0	0	30	5	0	0	0	0	0	0	3	1	1	4	2	1	4	2		4	2	2	2	2	2	2	6	2	3	2	6	3
09.09.16	21.10.13	1054	1	07.11.14	382	1	14.08.14	297	34	0	0	2	1	1	1	0	0	1	0		90	2	1	4	3	2	0	3	1	1	3	2	0	2	1		2	1	1	1	1	3	2	5	1	3	2	4	2
09.09.16	20.03.15	539	0		539	1	21.01.16	307	49	1	0	2	1	1	1	0	0	1	0		70	2	1	1	1	0	0	3	1	1	4	2	1	0	0		1	1	0	0	0	2	2	6	2	3	2	0	0
09.09.16	20.05.13	1208	1	08.10.15	871	1	24.03.14	308	42	1	0	2	1	1	1	70	2	0	1		20	1	0	1	1	0	0	3	1	1	4	2	1	4	2		4	2	2	2	2	3	2	6	2	3	2	6	3
09.09.16	14.02.14	938	1	03.07.15	504	1	06.01.15	326	35	0	0	2	1	1	1	0	0	1	0		70	2	1	4	3	2	0	3	1	1	3	2	0	3	2		3	2	0	0	0	0	0	4	1	2	1	4	2
09.09.16	14.10.14	696	0		696	1	16.09.15	337	70	2	1	2	1	1	0	0	0	1	0		20	1	0	4	3	2	0	3	1	1	4	2	1	1	1		2	1	1	1	0	1	1	6	2	3	2	1	1
09.09.16	21.01.15	597	0		597	1	02.02.16	377	43	1	0	2	1	1	1	0	0	1	0		70	2	1	4	3	2	0	1	0	0	4	2	1	2	1		2	1	1	1	1	1	1	6	2	3	2	4	2
09.09.16	16.03.15	543	0		543	1	04.04.16	385	42	1	0	1	0	0	0	0	0	1	0		60	2	1	4	3	2	0	3	1	1	4	2	1	2	1		2	1	2	2	1	0	0	6	2	3	2	4	2
09.09.16	13.01.15	605	0		605	1	04.02.16	387	56	2	1	1	0	0	0	0	0	1	0		70	2	1	4	3	2	0	3	1	1	4	2	1	4	2		1	1	3	2	0	1	1	7	2	3	2	6	3
09.09.16	20.12.12	1359	1	29.09.14	648	1	13.01.14	389	34	0	0	2	1	1	1	60	2	0	1		30	1	0	2	2	1	1	3	1	1	3	2	0	1	1		2	1	2	2	1	2	2	5	1	3	2	3	2
09.09.16	07.11.12	1402	1	24.04.14	513	1	18.12.13	406	70	2	1	2	1	1	0	0	0	1	0		30	1	0	3	2	1	1	3	1	1	4	2	1	0	0		0	0	2	2	0	0	0	6	2	3	2	0	0
09.09.16	05.12.14	644	0		644	1	22.01.16	413	68	2	1	1	0	0	0	0	0	1	0		70	2	1	4	3	2	0	3	1	1	3	2	0	4	2		4	2	0	0	1	3	2	4	1	2	1	6	3
09.09.16	02.02.15	585	0		585	1	23.03.16	415	35	0	0	1	0	0	1	0	0	1	0		20	1	0	1	1	0	0	1	0	0	2	1	0	0	0		1	1	0	0	0	2	2	3	0	2	1	0	0
09.09.16	08.09.13	1097	1	15.12.14	463	1	03.11.14	421	34	0	0	1	0	0	0	0	0	1	0		60	2	1	4	3	2	0	3	1	1	2	1	0	1	1		0	0	1	1	1	1	1	4	1	2	1	3	2
09.09.16	30.07.12	1502	1	27.06.14	697	1	15.10.13	442	55	2	1	1	0	0	1	0	0	1	0		50	1	0	4	3	2	0	3	1	1	3	2	0	2	1		2	1	1	1	1	1	1	5	1	3	2	4	2
09.09.16	01.11.12	1408	1	07.03.14	583	1	21.01.14	446	43	1	0	2	1	1	1	0	0	1	0		60	2	1	4	3	2	0	3	1	1	4	2	1	3	2		4	2	2	2	1	3	2	6	2	3	2	5	3
09.09.16	07.08.12	1494	1	16.04.14	617	1	06.11.13	453	47	1	0	1	0	0	0	90	2	0	1	90	5	0	0	0	0	0	0	3	1	1	4	2	1	3	2		3	2	2	2	0	0	0	6	2	3	2	4	2
09.09.16	07.08.12	1494	1	16.04.14	617	1	06.11.13	453	47	1	0	1	0	0	0	90	2	0	1	90	5	0	0	0	0	0	0	3	1	1	2	1	0	2	1		2	1	1	1	0	0	0	4	1	2	1	3	2
09.09.16	03.02.15	584	0		584	1	01.05.16	453	57	2	1	2	1	1	1	60	2	0	1	0	10	0	0	0	0	0	0	3	1	1	2	1	0	2	1		4	2	1	1	0	2	2	4	1	2	1	3	2
09.09.16	03.10.14	707	1	07.03.16	521	1	04.01.16	458	58	2	1	2	1	1	1	0	0	1	0		70	2	1	4	3	2	0	3	1	1	4	2	1	3	2		4	2	3	2	2	3	2	7	2	3	2	5	3
09.09.16	25.03.13	1264	1	11.11.15	961	1	02.07.14	464	43	1	0	2	1	1	1	0	0	1	0		35	1	0	1	1	0	0	3	1	1	4	2	1	4	2		4	2	2	2	1	1	1	6	2	3	2	6	3
09.09.16	25.02.13	1292	1	22.08.14	543	1	27.06.14	487	55	2	1	2	1	1	0	0	0	1	0		70	2	1	4	3	2	0	3	1	1	4	2	1	2	1		2	1	2	2	2	0	0	6	2	3	2	5	3
09.09.16	11.05.15	487	0		487	0		487	66	2	1	1	0	0	1	90	2	0	1		20	1	0	1	1	0	0	3	1	1	4	2	1	0	0		4	2	2	2	0	1	1	6	2	3	2	0	0
09.09.16	01.07.14	801	0		801	1	05.11.15	492	40	1	0	1	0	0	1	10	1	0	0		20	1	0	2	2	1	1	3	1	1	3	2	0	0	0		1	1	1	1	0	1	1	5	1	3	2	0	0
09.09.16	06.05.15	492	0		492	0		492	64	2	1	2	1	1	0	0	0	1	0		70	2	1	4	3	2	0	1	0	0	1	1	0	0	0		0	0	0	0	0	0	0	3	0	2	1	0	0
09.09.16	30.04.15	498	0		498	0		498	44	1	0	1	0	0	0	0	0	1	0		70	2	1	4	3	2	0	3	1	1	3	2	0	0	0		1	1	0	0	0	0	0	4	1	2	1	0	0
09.09.16	30.04.15	498	0		498	0		498	41	1	0	2	1	1	0	5	1	0	0		50	1	0	1	1	0	0	3	1	1	4	2	1	0	0		3	2	2	2	0	1	1	6	2	3	2	0	0
09.09.16	28.04.15	500	0		500	0		500	54	2	1	1	0	0	0	80	2	0	1		40	1	0	1	1	0	0	3	1	1	2	1	0	2	1		1	1	0	0	0	0	0	3	0	2	1	3	2
09.09.16	28.04.15	500	0		500	0		500	44	1	0	0	0	0	0	95	2	0	1		40	1	0	1	1	0	0	1	0	0	2	1	0	0	0		1	1	2	2	0	0	0	5	1	3	2	0	0
09.09.16	27.04.15	501	0		501	0		501	67	2	1	1	0	0	0	90	2	0	1	90	10	0	0	0	0	0	0	3	1	1	3	2	0	0	0		1	1	1	1	0	0	0	5	1	3	2	0	0
09.09.16	24.04.15	504	0		504	0		504	44	1	0	2	1	1	1	0	0	1	0		70	2	1	4	3	2	0	1	0	0	4	2	1	0	0		1	1	1	1	0	0	0	4	1	2	1	0	0
09.09.16	23.04.15	505	0		505	0		505	64	2	1	1	0	0	0	0	0	1	0		70	2	1	4	3	2	0	3	1	1	4	2	1	0	0		1	1	2	2	0	0	0	6	2	3	2	0	0
09.09.16	23.04.15	505	0		505	0		505	42	1	0	2	1	1	1	0	0	1	0		70	2	1	4	3	2	0	3	1	1	4	2	1	0	0		0	0	3	2	0	0	0	7	2	3	2	0	0
09.09.16	20.06.13	1177	1	15.04.15	664	1	10.11.14	508	74	2	1	2	1	1	1	0	0	1	0		40	1	0	3	2	1	1	3	1	1	4	2	1	4	2		4	2	2	2	1	3	2	6	2	3	2	6	3
09.09.16	20.04.15	508	0		508	0		508	36	0	0	1	0	0	0	0	0	1	0		15	0	0	4	3	2	0	1	0	0	2	1	0	0	0		1	1	1	1	0	0	0	4	1	2	1	0	0
09.09.16	16.04.15	512	0		512	0		512	42	1	0	1	0	0	1	0	0	1	0		80	2	1	4	3	2	0	0	0	0	3	2	0	0	0		1	1	0	0	0	1	1	4	1	2	1	0	0
09.09.16	16.04.15	512	0		512	0		512	54	2	1	2	1	1	0	90	2	0	1		70	2	1	1	1	0	0	1	0	0	3	2	0	0	0		2	1	1	1	0	0	0	5	1	3	2	0	0
09.09.16	16.04.15	512	0		512	0		512	70	2	1	2	1	1	1	90	2	0	1		70	2	1	1	1	0	0	3	1	1	3	2	0	1	1		1	1	2	2	1	3	2	5	1	3	2	3	2
09.09.16	15.04.15	513	0		513	0		513	38	0	0	1	0	0	1	0	0	1	0		90	2	1	4	3	2	0	3	1	1	1	1	0	0	0		1	1	0	0	0	0	0	1	0	1	1	0	0
09.09.16	13.04.15	515	0		515	0		515	43	1	0	1	0	0	0	0	0	1	0		90	2	1	4	3	2	0	2	0	1	2	1	0	0	0		0	0	0	0	0	0	0	3	0	2	1	0	0
09.09.16	27.05.14	836	0		836	1	27.10.15	518	61	2	1	1	0	0	0	0	0	1	0		15	0	0	4	3	2	0	0	0	0	2	1	0	0	0		1	1	0	0	0	0	0	3	0	2	1	0	0
09.09.16	03.11.13	1041	0		1041	1	06.04.15	519	53	2	1	1	0	0	1	70	2	0	1		20	1	0	1	1	0	0	3	1	1	3	2	0	2	1		4	2	2	2	2	2	2	5	1	3	2	5	3
09.09.16	28.04.14	865	1	28.02.16	671	1	29.09.15	519	40	1	0	2	1	1	1	0	0	1	0		60	2	1	4	3	2	0	3	1	1	4	2	1	0	0		0	0	3	2	0	3	2	7	2	3	2	0	0
09.09.16	03.10.14	707	0		707	1	05.03.16	519	65	2	1	2	1	1	1	0	0	1	0		20	1	0	2	2	1	1	3	1	1	4	2	1	3	2		2	1	2	2	2	3	2	6	2	3	2	5	3
09.09.16	25.03.14	899	0		899	1	28.08.15	521	27	0	0	2	1	1	1	0	0	1	0		70	2	1	4	3	2	0	3	1	1	4	2	1	1	1		3	2	2	2	1	1	1	6	2	3	2	3	2
09.09.16	06.04.15	522	0		522	0		522	35	0	0	1	0	0	1	90	2	0	1	10	10	0	0	0	0	0	0	3	1	1	4	2	1	1	1		4	2	0	0	0	1	1	6	2	3	2	1	1
09.09.16	19.02.14	933	1	12.04.16	783	1	27.07.15	523	30	0	0	2	1	1	0	0	0	1	0		60	2	1	4	3	2	0	3	1	1	2	1	0	0	0		1	1	2	2	0	0	0	5	1	3	2	0	0
09.09.16	14.11.12	1395	0		1395	1	24.04.14	526	50	2	1	2	1	1	0	5	1	0	0		60	2	1	1	1	0	0	3	1	1	3	2	0	1	1		2	1	1	1	0	0	0	5	1	3	2	1	1
09.09.16	31.03.15	528	0		528	0		528	46	1	0	2	1	1	1	70	2	0	1		60	2	1	1	1	0	0	3	1	1	4	2	1	1	1		1	1	0	0	0	1	1	6	2	3	2	1	1
09.09.16	24.03.15	535	0		535	0		535	33	0	0	1	0	0	0	0	0	1	0		60	2	1	4	3	2	0	3	1	1	3	2	0	0	0		0	0	2	2	0	0	0	5	1	3	2	0	0
09.09.16	20.03.15	539	0		539	0		539	54	2	1	1	0	0	1	90	2	0	1	90	5	0	0	0	0	0	0	1	0	0	2	1	0	1	1		1	1	0	0	0	2	2	3	0	2	1	1	1
09.09.16	20.03.15	539	0		539	0		539	44	1	0	1	0	0	0	0	0	1	0		70	2	1	4	3	2	0	0	0	0	3	2	0	0	0		1	1	0	0	0	1	1	4	1	2	1	0	0
09.09.16	19.03.15	540	0		540	0		540	51	2	1	1	0	0	0	70	2	0	1		30	1	0	1	1	0	0	1	0	0	2	1	0	0	0		1	1	0	0	0	0	0	3	0	2	1	0	0
09.09.16	11.11.13	1033	1	19.04.16	890	1	07.05.15	542	60	2	1	2	1	1	0	0	0	1	0		40	1	0	3	2	1	1	3	1	1	4	2	1	0	0		2	1	2	2	0	3	2	6	2	3	2	0	0
09.09.16	01.12.12	1378	1	17.07.14	593	1	28.05.14	543	54	2	1	2	1	1	0	10	1	0	0		90	2	1	1	1	0	0	1	0	0	3	2	0	0	0		1	1	1	1	1	1	1	5	1	3	2	3	2
09.09.16	13.03.15	546	0		546	0		546	36	0	0	1	0	0	1	80	2	0	1		15	0	0	2	2	1	1	3	1	1	3	2	0	0	0		1	1	0	0	0	1	1	4	1	2	1	0	0
09.09.16	10.03.15	549	0		549	0		549	61	2	1	2	1	1	1	90	2	0	1		50	1	0	1	1	0	0	1	0	0	3	2	0	0	0		1	1	2	2	1	1	1	5	1	3	2	3	2
09.09.16	10.03.15	549	0		549	0		549	53	2	1	1	0	0	1	90	2	0	1	90	3	0	0	0	0	0	0	3	1	1	3	2	0	2	1		3	2	0	0	2	2	2	4	1	2	1	5	3
09.09.16	27.02.13	1290	1	14.08.15	898	1	02.09.14	552	52	2	1	2	1	1	1	70	2	0	1		40	1	0	1	1	0	0	3	1	1	4	2	1	0	0		4	2	1	1	0	3	2	6	2	3	2	0	0
09.09.16	04.03.15	555	0		555	0		555	34	0	0	1	0	0	0	5	1	0	0	90	40	1	0	0	0	0	0	2	0	1	2	1	0	0	0		0	0	0	0	0	0	0	3	0	2	1	0	0
09.09.16	03.03.15	556	0		556	0		556	44	1	0	2	1	1	0	0	0	1	0		70	2	1	4	3	2	0	2	0	1	2	1	0	1	1		1	1	0	0	0	0	0	3	0	2	1	1	1
09.09.16	03.03.15	556	0		556	0		556	38	0	0	1	0	0	0	0	0	1	0		30	1	0	3	2	1	1	2	0	1	3	2	0	0	0		0	0	1	1	0	0	0	5	1	3	2	0	0
09.09.16	02.03.15	557	0		557	0		557	69	2	1	1	0	0	0	0	0	1	0		25	1	0	4	3	2	0	3	1	1	4	2	1	0	0		1	1	1	1	0	0	0	6	2	3	2	0	0
09.09.16	23.02.15	564	0		564	0		564	53	2	1	1	0	0	0	95	2	0	1		25	1	0	1	1	0	0	0	0	0	3	2	0	2	1		2	1	0	0	0	0	0	4	1	2	1	3	2
09.09.16	20.02.15	567	0		567	0		567	39	0	0	1	0	0	1	40	1	0	0		30	1	0	1	1	0	0	3	1	1	2	1	0	0	0		1	1	1	1	0	1	1	4	1	2	1	0	0
09.09.16	20.02.13	1297	1	21.01.16	1065	1	11.09.14	568	39	0	0	2	1	1	0	0	0	1	0		40	1	0	4	3	2	0	3	1	1	4	2	1	2	1		2	1	1	1	0	0	0	6	2	3	2	3	2
09.09.16	10.02.15	577	0		577	0		577	42	1	0	2	1	1	0	0	0	1	0		40	1	0	4	3	2	0	2	0	1	2	1	0	0	0		1	1	0	0	0	0	0	3	0	2	1	0	0
09.09.16	09.02.15	578	0		578	0		578	57	2	1	2	1	1	0	0	0	1	0		60	2	1	4	3	2	0	3	1	1	4	2	1	0	0		1	1	1	1	0	0	0	6	2	3	2	0	0
09.09.16	05.02.15	582	0		582	0		582	51	2	1	1	0	0	0	90	2	0	1		20	1	0	1	1	0	0	0	0	0	2	1	0	0	0		1	1	1	1	0	0	0	4	1	2	1	0	0
09.09.16	22.01.15	596	0		596	0		596	53	2	1	1	0	0	0	90	2	0	1	10	15	0	0	0	0	0	0	3	1	1	3	2	0	3	2		4	2	0	0	0	3	2	4	1	2	1	4	2
09.09.16	19.01.15	599	0		599	0		599	54	2	1	1	0	0	0	0	0	1	0		15	0	0	4	3	2	0	1	0	0	2	1	0	0	0		1	1	0	0	0	1	1	3	0	2	1	0	0
09.09.16	24.05.14	839	0		839	1	14.01.16	600	44	1	0	2	1	1	0	70	2	0	1	0	10	0	0	0	0	0	0	3	1	1	4	2	1	4	2		4	2	2	2	0	3	2	6	2	3	2	6	3
09.09.16	16.01.15	602	0		602	0		602	61	2	1	2	1	1	1	90	2	0	1	10	7	0	0	0	0	0	0	3	1	1	3	2	0	3	2		4	2	2	2	1	3	2	5	1	3	2	5	3
09.09.16	08.01.15	610	0		610	0		610	43	1	0	1	0	0	0	0	0	1	0		70	2	1	4	3	2	0	0	0	0	2	1	0	0	0		0	0	0	0	0	0	0	3	0	2	1	0	0
09.09.16	05.01.15	613	0		613	0		613	50	2	1	2	1	1	0	0	0	1	0		80	2	1	4	3	2	0	3	1	1	3	2	0	1	1		0	0	2	2	0	0	0	5	1	3	2	1	1
09.09.16	10.04.13	1248	0		1248	1	18.12.14	617	61	2	1	2	1	1	1	20	1	0	0		80	2	1	1	1	0	0	3	1	1	4	2	1	3	2		4	2	2	2	0	3	2	6	2	3	2	4	2
09.09.16	20.08.13	1116	0		1116	1	06.05.15	624	71	2	1	2	1	1	1	70	1	0	0	80	10	0	0	0	0	0	0	3	1	1	4	2	1	3	2		3	2	2	2	1	2	2	6	2	3	2	5	3
09.09.16	23.12.14	626	0		626	0		626	65	2	1	1	0	0	1	70	2	0	1	0	15	0	0	0	0	0	0	3	1	1	4	2	1	1	1		2	1	2	2	1	2	2	6	2	3	2	3	2
09.09.16	01.02.13	1316	0		1316	1	21.10.14	627	42	1	0	2	1	1	0	70	2	0	1		20	1	0	2	2	1	1	0	0	0	3	2	0	1	1		0	0	1	1	0	0	0	5	1	3	2	1	1
09.09.16	22.12.14	627	0		627	0		627	72	2	1	2	1	1	1	90	2	0	1		30	1	0	1	1	0	0	3	1	1	4	2	1	2	1		2	1	0	0	0	2	2	6	2	3	2	3	2
09.09.16	22.12.14	627	0		627	0		627	45	1	0	2	1	1	1	0	0	1	0		80	2	1	3	2	1	1	3	1	1	3	2	0	0	0		1	1	1	1	0	2	2	5	1	3	2	0	0
09.09.16	24.01.13	1324	0		1324	1	15.10.14	629	72	2	1	1	0	0	0	60	2	0	1		10	0	0	2	2	1	1	3	1	1	4	2	1	1	1		2	1	1	1	1	2	2	6	2	3	2	3	2
09.09.16	09.09.13	1096	1	25.09.15	745	1	03.06.15	632	57	2	1	1	0	0	0	0	0	1	0		40	1	0	4	3	2	0	3	1	1	3	2	0	2	1		2	1	2	2	2	2	2	5	1	3	2	5	3
09.09.16	15.12.14	634	0		634	0		634	58	2	1	1	0	0	0	80	2	0	1		40	1	0	1	1	0	0	0	0	0	3	2	0	1	1		2	1	0	0	0	0	0	4	1	2	1	1	1
09.09.16	18.03.12	1636	1	23.10.14	1010	1	13.12.13	635	50	2	1	2	1	1	1	10	1	0	0		40	1	0	2	2	1	1	3	1	1	4	2	1	3	2		4	2	2	2	0	2	2	6	2	3	2	4	2
09.09.16	11.12.14	638	0		638	0		638	55	2	1	1	0	0	1	90	2	0	1		10	0	0	0	0	0	0	2	0	1	4	2	1	0	0		4	2	1	1	0	1	1	6	2	3	2	0	0
09.09.16	11.12.14	638	0		638	0		638	43	1	0	1	0	0	1	15	1	0	0	15	20	1	0	2	2	1	1	3	1	1	4	2	1	0	0		4	2	0	0	0	1	1	6	2	3	2	0	0
09.09.16	09.12.14	640	0		640	0		640	34	0	0	1	0	0	0	0	0	1	0		70	2	1	4	3	2	0	1	0	0	2	1	0	0	0		1	1	1	1	0	0	0	4	1	2	1	0	0
09.09.16	09.12.14	640	0		640	0		640	60	2	1	1	0	0	0	0	0	1	0		25	1	0	4	3	2	0	3	1	1	2	1	0	0	0		1	1	2	2	0	0	0	5	1	3	2	0	0
09.09.16	04.12.14	645	0		645	0		645	49	1	0	1	0	0	1	70	2	0	1	0	10	0	0	0	0	0	0	3	1	1	4	2	1	4	2		4	2	2	2	0	3	2	6	2	3	2	6	3
09.09.16	01.12.14	648	0		648	0		648	39	0	0	2	1	1	1	95	2	0	1		70	2	1	1	1	0	0	0	0	0	2	1	0	0	0		1	1	0	0	0	0	0	3	0	2	1	0	0
09.09.16	01.12.14	648	0		648	0		648	44	1	0	1	0	0	0	80	2	0	1	95	10	0	0	0	0	0	0	3	1	1	4	2	1	1	1		4	2	1	1	0	2	2	6	2	3	2	1	1
09.09.16	28.11.14	651	0		651	0		651	39	0	0	2	1	1	1	0	0	1	0		70	2	1	4	3	2	0	2	0	1	2	1	0	0	0		1	1	1	1	0	0	0	3	0	2	1	0	0
09.09.16	28.11.14	651	0		651	0		651	42	1	0	1	0	0	1	90	2	0	1		20	1	0	2	2	1	1	2	0	1	3	2	0	2	1		2	1	0	0	0	0	0	4	1	2	1	3	2
09.09.16	27.11.14	652	0		652	0		652	73	2	1	1	0	0	0	70	2	0	1		25	1	0	2	2	1	1	1	0	0	2	1	0	0	0		0	0	1	1	0	0	0	4	1	2	1	0	0
09.09.16	26.11.14	653	0		653	0		653	34	0	0	2	1	1	0	0	0	1	0		40	1	0	4	3	2	0	3	1	1	2	1	0	0	0		1	1	0	0	0	1	1	3	0	2	1	0	0
09.09.16	24.11.14	655	0		655	0		655	71	2	1	1	0	0	1	50	1	0	0		15	0	0	2	2	1	1	3	1	1	4	2	1	2	1		1	1	1	1	0	1	1	6	2	3	2	3	2
09.09.16	28.11.12	1381	0		1381	1	15.09.14	656	37	0	0	2	1	1	1	70	2	0	1	90	10	0	0	0	0	0	0	3	1	1	2	1	0	1	1		2	1	1	1	0	2	2	4	1	2	1	1	1
09.09.16	19.11.14	660	0		660	0		660	51	2	1	1	0	0	0	30	1	0	0		20	1	0	1	1	0	0	1	0	0	2	1	0	0	0		1	1	1	1	0	1	1	4	1	2	1	0	0
09.09.16	17.11.14	662	0		662	0		662	35	0	0	1	0	0	1	90	2	0	1		25	1	0	1	1	0	0	2	0	1	2	1	0	0	0		1	1	1	1	0	0	0	3	0	2	1	0	0
09.09.16	13.12.13	1001	0		1001	1	08.10.15	664	47	1	0	2	1	1	0	0	0	1	0		80	2	1	4	3	2	0	3	1	1	3	2	0	2	1		2	1	1	1	0	0	0	5	1	3	2	3	2
09.09.16	27.01.14	956	1	12.12.15	684	1	26.11.15	668	44	1	0	2	1	1	1	0	0	1	0		30	1	0	4	3	2	0	0	0	1	3	2	0	2	1		2	1	0	0	0	0	0	4	1	2	1	3	2
09.09.16	30.01.14	953	0		953	1	02.12.15	671	54	2	1	1	0	0	1	0	0	1	0		10	0	0	4	3	2	0	3	1	1	3	2	0	1	1		2	1	1	1	0	2	2	5	1	3	2	1	1
09.09.16	07.11.14	672	0		672	0		672	69	2	1	1	0	0	0	80	2	0	1	90	5	0	0	0	0	0	0	1	0	0	2	1	0	1	1		1	1	2	2	0	1	1	5	1	3	2	1	1
09.09.16	05.11.14	674	0		674	0		674	63	2	1	1	0	0	1	0	0	1	0		25	1	0	3	2	1	1	3	1	1	3	2	0	0	0		1	1	2	2	0	0	0	5	1	3	2	0	0
09.09.16	04.11.14	675	0		675	0		675	43	1	0	1	0	0	1	80	2	0	1		20	1	0	1	1	0	0	3	1	1	2	1	0	1	1		1	1	2	2	0	1	1	5	1	3	2	1	1
09.09.16	03.11.14	676	0		676	0		676	57	2	1	1	0	0	0	0	0	1	0		70	2	1	3	2	1	1	0	0	0	2	1	0	0	0		0	0	0	0	0	0	0	3	0	2	1	0	0
09.09.16	03.11.14	676	0		676	0		676	46	1	0	1	0	0	1	0	0	1	0		20	1	0	4	3	2	0	3	1	1	2	1	0	0	0		1	1	2	2	0	0	0	5	1	3	2	0	0
09.09.16	03.11.14	676	0		676	0		676	55	2	1	2	1	1	0	0	0	1	0		70	2	1	4	3	2	0	3	1	1	3	2	0	0	0		1	1	1	1	0	0	0	5	1	3	2	0	0
09.09.16	30.10.14	680	0		680	0		680	45	1	0	1	0	0	1	80	2	0	1		20	1	0	1	1	0	0	3	1	1	2	1	0	1	1		4	2	1	1	0	3	2	4	1	2	1	1	1
09.09.16	28.10.14	682	0		682	0		682	58	2	1	2	1	1	1	0	0	1	0		80	2	1	4	3	2	0	3	1	1	4	2	1	0	0		1	1	1	1	0	1	1	6	2	3	2	0	0
09.09.16	22.10.14	688	0		688	0		688	55	2	1	1	0	0	1	80	2	0	1		20	1	0	1	1	0	0	2	0	1	4	2	1	1	1		4	2	1	1	0	0	0	6	2	3	2	1	1
09.09.16	20.10.14	690	0		690	0		690	49	1	0	1	0	0	0	90	2	0	1		60	2	1	1	1	0	0	3	1	1	3	2	0	0	0		0	0	1	1	0	1	1	5	1	3	2	0	0
09.09.16	13.10.14	697	0		697	0		697	65	2	1	1	0	0	0	0	0	1	0		15	0	0	3	2	1	1	1	0	0	2	1	0	0	0		1	1	2	2	0	1	1	5	1	3	2	0	0
09.09.16	01.03.13	1288	1	13.02.15	714	1	30.01.15	700	69	2	1	1	0	0	0	80	2	0	1		20	1	0	1	1	0	0	3	1	1	4	2	1	2	1		4	2	1	1	0	3	2	6	2	3	2	3	2
09.09.16	10.10.14	700	0		700	0		700	56	2	1	1	0	0	0	80	2	0	1	80	2	0	0	0	0	0	0	1	0	0	2	1	0	0	0		1	1	2	2	0	1	1	5	1	3	2	0	0
09.09.16	07.10.14	703	0		703	0		703	45	1	0	1	0	0	0	70	2	0	1		70	2	1	1	1	0	0	1	0	0	2	1	0	0	0		1	1	1	1	0	0	0	4	1	2	1	0	0
09.09.16	25.09.13	1080	1	28.06.16	1012	1	28.08.15	707	73	2	1	2	1	1	1	0	0	1	0		30	1	0	4	3	2	0	3	1	1	4	2	1	2	1		2	1	1	1	2	3	2	6	2	3	2	5	3
09.09.16	02.10.14	708	0		708	0		708	36	0	0	1	0	0	1	90	2	0	1		30	1	0	1	1	0	0	1	0	0	2	1	0	0	0		1	1	1	1	0	0	0	4	1	2	1	0	0
09.09.16	29.09.14	711	0		711	0		711	34	0	0	2	1	1	0	0	0	1	0		80	2	1	4	3	2	0	0	0	0	3	2	0	0	0		1	1	0	0	0	0	0	4	1	2	1	0	0
09.09.16	25.09.14	715	0		715	0		715	44	1	0	1	0	0	1	40	1	0	0		10	0	0	2	2	1	1	3	1	1	3	2	0	0	0		0	0	1	1	0	0	0	5	1	3	2	0	0
09.09.16	25.09.14	715	0		715	0		715	46	1	0	1	0	0	0	70	2	0	1		40	1	0	2	2	1	1	2	0	0	3	2	0	1	1		1	1	0	0	0	0	0	4	1	2	1	1	1
09.09.16	15.09.14	725	0		725	0		725	59	2	1	0	0	0	0	90	2	0	1	0	5	0	0	0	0	0	0	2	0	1	2	1	0	1	1		2	1	0	0	0	0	0	3	0	2	1	1	1
09.09.16	11.09.14	729	0		729	0		729	66	2	1	1	0	0	1	80	2	0	1	10	7	0	0	0	0	0	0	3	1	1	3	2	0	2	1		3	2	1	1	0	2	2	5	1	3	2	3	2
09.09.16	05.09.14	735	0		735	0		735	51	2	1	2	1	1	1	90	2	0	1		25	1	0	1	1	0	0	3	1	1	2	1	0	0	0		1	1	2	2	0	2	2	5	1	3	2	0	0
09.09.16	04.09.14	736	0		736	0		736	43	1	0	1	0	0	0	90	2	0	1		10	0	0	0	0	0	0	3	1	1	2	1	0	1	1		1	1	1	1	0	0	0	4	1	2	1	1	1
09.09.16	02.09.14	738	0		738	0		738	44	1	0	1	0	0	0	70	2	0	1	10	15	0	0	0	0	0	0	0	0	0	2	1	0	2	1		1	1	0	0	0	0	0	3	0	2	1	3	2
09.09.16	02.09.14	738	0		738	0		738	43	1	0	1	0	0	0	60	2	0	1		25	1	0	1	1	0	0	0	0	0	2	1	0	0	0		1	1	0	0	0	1	1	3	0	2	1	0	0
09.09.16	01.04.13	1257	1	06.05.16	1131	1	16.04.15	745	71	2	1	2	1	1	0	0	0	1	0		70	2	1	3	2	1	1	3	1	1	4	2	1	4	2		1	1	3	2	0	1	1	7	2	3	2	6	3
09.09.16	01.12.12	1378	1	16.12.14	745	1	16.12.14	745	54	2	1	1	0	0	0	0	0	1	0		90	2	1	4	3	2	0	3	1	1	3	2	0	2	1		2	1	1	1	1	0	0	5	1	3	2	4	2
09.09.16	25.08.14	746	0		746	0		746	36	0	0	1	0	0	0	60	2	0	1		25	1	0	1	1	0	0	3	1	1	2	1	0	0	0		1	1	1	1	0	0	0	4	1	2	1	0	0
09.09.16	22.08.14	749	0		749	0		749	59	2	1	1	0	0	0	90	2	0	1		90	2	1	2	2	1	1	1	0	0	2	1	0	1	1		1	1	1	1	0	1	1	4	1	2	1	1	1
09.09.16	18.06.14	814	0		814	1	07.07.16	750	67	2	1	2	1	1	0	0	0	1	0		40	1	0	4	3	2	0	3	1	1	4	2	1	1	1		1	1	0	0	0	0	0	6	2	3	2	1	1
09.09.16	19.08.14	752	0		752	0		752	42	1	0	2	1	1	1	10	1	0	0		30	1	0	1	1	0	0	3	1	1	4	2	1	0	0		4	2	1	1	0	2	2	6	2	3	2	0	0
09.09.16	15.08.14	756	0		756	0		756	53	2	1	1	0	0	0	90	2	0	1		30	1	0	1	1	0	0	3	1	1	3	2	0	1	1		2	1	1	1	0	2	2	5	1	3	2	1	1
09.09.16	04.02.14	948	0		948	1	01.03.16	756	52	2	1	1	0	0	0	60	2	0	1	0	10	0	0	0	0	0	0	3	1	1	3	2	0	0	0		2	1	1	1	0	2	2	5	1	3	2	0	0
09.09.16	15.08.14	756	0		756	0		756	56	2	1	2	1	1	1	80	2	0	1		20	1	0	1	1	0	0	3	1	1	4	2	1	4	2		4	2	1	1	2	3	2	6	2	3	2	6	3
09.09.16	15.08.14	756	0		756	0		756	36	0	0	1	0	0	1	0	0	1	0		90	2	1	4	3	2	0	2	0	1	2	1	0	0	0		1	1	0	0	0	0	0	3	0	2	1	0	0
09.09.16	07.08.14	764	0		764	0		764	66	2	1	2	1	1	1	0	0	1	0		30	1	0	4	3	2	0	3	1	1	2	1	0	1	1		2	1	1	1	0	1	1	4	1	2	1	1	1
09.09.16	04.08.14	767	0		767	0		767	49	1	0	2	1	1	0	0	0	1	0		90	2	1	4	3	2	0	2	0	1	2	1	0	0	0		0	0	0	0	0	0	0	3	0	2	1	0	0
09.09.16	01.08.14	770	0		770	0		770	47	1	0	1	0	0	0	80	2	0	1		20	1	0	2	2	1	1	1	0	0	2	1	0	0	0		0	0	1	1	0	1	1	4	1	2	1	0	0
09.09.16	01.08.14	770	0		770	0		770	47	1	0	1	0	0	1	80	2	0	1		20	1	0	2	2	1	1	1	0	0	2	1	0	1	1		1	1	1	1	0	1	1	4	1	2	1	1	1
09.09.16	28.07.14	774	0		774	0		774	44	1	0	2	1	1	1	0	0	1	0		80	2	1	3	2	1	1	3	1	1	3	2	0	0	0		1	1	2	2	0	2	2	5	1	3	2	0	0
09.09.16	28.07.14	774	0		774	0		774	80	2	1	2	1	1	0	60	2	0	1	20	10	0	0	0	0	0	0	3	1	1	4	2	1	2	1		4	2	1	1	0	2	2	6	2	3	2	3	2
09.09.16	27.07.14	775	0		775	0		775	39	0	0	2	1	1	1	90	2	0	1		60	2	1	2	2	1	1	3	1	1	2	1	0	0	0		1	1	1	1	0	1	1	4	1	2	1	0	0
09.09.16	23.07.14	779	0		779	0		779	65	2	1	1	0	0	0	30	1	0	0		70	2	1	2	2	1	1	3	1	1	2	1	0	0	0		1	1	0	0	0	0	0	3	0	2	1	0	0
09.09.16	23.07.14	779	0		779	0		779	65	2	1	1	0	0	0	60	2	0	1		60	2	1	1	1	0	0	3	1	1	1	1	0	0	0		1	1	1	1	0	0	0	3	0	2	1	0	0
09.09.16	21.07.14	781	0		781	0		781	65	2	1	1	0	0	0	70	2	0	1		20	1	0	1	1	0	0	3	1	1	4	2	1	2	1		4	2	1	1	2	3	2	6	2	3	2	5	3
09.09.16	18.07.14	784	0		784	0		784	35	0	0	1	0	0	0	30	1	0	0		70	2	1	1	1	0	0	3	1	1	2	1	0	1	1		1	1	1	1	1	2	2	4	1	2	1	3	2
09.09.16	14.07.14	788	0		788	0		788	44	1	0	2	1	1	0	80	2	0	1		15	0	0	2	2	1	1	1	0	0	3	2	0	0	0		0	0	1	1	0	0	0	5	1	3	2	0	0
09.09.16	11.07.14	791	0		791	0		791	63	2	1	0	0	0	1	80	2	0	1	0	10	0	0	0	0	0	0	3	1	1	2	1	0	0	0		1	1	2	2	0	2	2	5	1	3	2	0	0
09.09.16	10.06.12	1552	0		1552	1	15.08.14	796	48	1	0	1	0	0	1	90	2	0	1		50	1	0	1	1	0	0	3	1	1	4	2	1	1	1		4	2	0	0	1	3	2	6	2	3	2	3	2
09.09.16	06.07.14	796	0		796	0		796	66	2	1	1	0	0	0	90	2	0	1	90	5	0	0	0	0	0	0	3	1	1	2	1	0	0	0		1	1	1	1	0	1	1	4	1	2	1	0	0
09.09.16	01.07.14	801	0		801	0		801	68	2	1	2	1	1	1	100	2	0	1		40	1	0	2	2	1	1	3	1	1	3	2	0	1	1		1	1	1	1	0	1	1	5	1	3	2	1	1
09.09.16	30.06.14	802	0		802	0		802	57	2	1	1	0	0	0	0	0	1	0		70	2	1	1	1	0	0	3	1	1	4	2	1	0	0		2	1	1	1	0	0	0	6	2	3	2	0	0
09.09.16	27.06.14	805	0		805	0		805	41	1	0	0	0	0	0	70	2	0	1		30	1	0	1	1	0	0	3	1	1	4	2	1	1	1		4	2	2	2	1	1	1	6	2	3	2	3	2
09.09.16	18.06.14	814	0		814	0		814	49	1	0	2	1	1	1	0	0	1	0		70	2	1	4	3	2	0	3	1	1	4	2	1	0	0		1	1	1	1	0	0	0	6	2	3	2	0	0
09.09.16	16.06.14	816	0		816	0		816	44	1	0	1	0	0	1	80	2	0	1		60	2	1	1	1	0	0	1	0	0	2	1	0	0	0		1	1	0	0	0	1	1	3	0	2	1	0	0
09.09.16	16.06.14	816	0		816	0		816	68	2	1	1	0	0	1	0	0	1	0		10	0	0	4	3	2	0	1	0	0	2	1	0	1	1		1	1	1	1	0	1	1	4	1	2	1	1	1
09.09.16	11.06.14	821	0		821	0		821	49	1	0	1	0	0	0	90	2	0	1		15	0	0	2	2	1	1	0	0	0	2	1	0	1	1		2	1	0	0	0	0	0	3	0	2	1	1	1
09.09.16	05.06.14	827	0		827	0		827	56	2	1	2	1	1	0	0	0	1	0		80	2	1	4	3	2	0	0	0	0	3	2	0	0	0		0	0	0	0	0	0	0	4	1	2	1	0	0
09.09.16	03.06.14	829	0		829	0		829	48	1	0	2	1	1	1	0	0	1	0		30	1	0	4	3	2	0	1	0	0	1	1	0	0	0		0	0	2	2	0	0	0	5	1	3	2	0	0
09.09.16	01.06.14	831	0		831	0		831	49	1	0	1	0	0	0	90	2	0	1	30	5	0	0	0	0	0	0	1	0	0	4	2	1	1	1		2	1	1	1	0	1	1	6	2	3	2	1	1
09.09.16	30.05.14	833	0		833	0		833	60	2	1	2	1	1	0	0	0	1	0		60	2	1	3	2	1	1	0	0	0	3	2	0	0	0		0	0	0	0	0	0	0	4	1	2	1	0	0
09.09.16	30.05.14	833	0		833	0		833	32	0	0	1	0	0	0	60	2	0	1	60	2	0	0	0	0	0	0	1	0	0	2	1	0	1	1		2	1	1	1	0	2	2	4	1	2	1	1	1
09.09.16	30.05.14	833	0		833	0		833	51	2	1	2	1	1	0	80	2	0	1		70	2	1	2	2	1	1	3	1	1	2	1	0	0	0		0	0	0	0	0	0	0	3	0	2	1	0	0
09.09.16	30.05.14	833	0		833	0		833	60	2	1	2	1	1	0	0	0	1	0		60	2	1	3	2	1	1	0	0	0	3	2	0	0	0		0	0	0	0	0	0	0	4	1	2	1	0	0
09.09.16	20.05.13	1208	1	11.09.15	844	1	02.09.15	835	55	2	1	2	1	1	1	0	0	1	0		70	2	1	4	3	2	0	3	1	1	3	2	0	0	0		1	1	2	2	0	3	2	5	1	3	2	0	0
09.09.16	26.05.14	837	0		837	0		837	64	2	1	1	0	0	0	90	2	0	1	0	15	0	0	0	0	0	0	3	1	1	2	1	0	0	0		1	1	3	2	0	1	1	7	2	3	2	0	0
09.09.16	23.05.14	840	0		840	0		840	63	2	1	2	1	1	0	90	2	0	1	80	10	0	0	0	0	0	0	3	1	1	4	2	1	0	0		4	2	0	0	0	1	1	6	2	3	2	0	0
09.09.16	23.05.14	840	0		840	0		840	63	2	1	2	1	1	0	90	2	0	1	70	2	0	0	0	0	0	0	2	0	1	2	1	0	0	0		1	1	0	0	0	0	0	3	0	2	1	0	0
09.09.16	06.05.14	857	0		857	0		857	23	0	0	2	1	1	0	0	0	1	0		90	2	1	4	3	2	0	2	0	1	2	1	0	0	0		1	1	1	1	0	0	0	4	1	2	1	0	0
09.09.16	05.05.14	858	0		858	0		858	47	1	0	1	0	0	0	0	0	1	0		50	1	0	4	3	2	0	1	0	0	3	2	0	0	0		0	0	2	2	0	0	0	5	1	3	2	0	0
09.09.16	28.04.14	865	0		865	0		865	62	2	1	1	0	0	0	0	0	1	0		40	1	0	4	3	2	0	0	0	0	3	2	0	0	0		0	0	1	1	0	0	0	5	1	3	2	0	0
09.09.16	23.04.14	870	0		870	0		870	73	2	1	1	0	0	0	0	0	1	0		40	1	0	3	2	1	1	3	1	1	3	2	0	2	1		0	0	1	1	1	0	0	5	1	3	2	4	2
09.09.16	23.04.14	870	0		870	0		870	43	1	0	2	1	1	1	80	2	0	1		10	0	0	2	2	1	1	3	1	1	3	2	0	2	1		1	1	2	2	0	2	2	5	1	3	2	3	2
09.09.16	18.04.14	875	0		875	0		875	54	2	1	0	0	0	0	70	2	0	1	5	10	0	0	0	0	0	0	3	1	1	4	2	1	1	1		4	2	1	1	1	2	2	6	2	3	2	3	2
09.09.16	16.04.14	877	0		877	0		877	37	0	0	1	0	0	0	80	2	0	1		30	1	0	1	1	0	0	3	1	1	3	2	0	1	1		2	1	1	1	0	1	1	5	1	3	2	1	1
09.09.16	08.04.14	885	0		885	0		885	58	2	1	1	0	0	0	70	2	0	1	40	5	0	0	0	0	0	0	3	1	1	2	1	0	0	0		1	1	1	1	0	1	1	4	1	2	1	0	0
09.09.16	07.04.14	886	0		886	0		886	59	2	1	1	0	0	0	90	2	0	1	30	2	0	0	0	0	0	0	3	1	1	2	1	0	2	1		2	1	1	1	0	1	1	4	1	2	1	3	2
09.09.16	07.04.14	886	0		886	0		886	37	0	0	2	1	1	0	0	0	1	0		80	2	1	4	3	2	0	3	1	1	3	2	0	0	0		0	0	1	1	0	0	0	5	1	3	2	0	0
09.09.16	07.04.14	886	0		886	0		886	58	2	1	2	1	1	0	70	2	0	1	40	5	0	0	0	0	0	0	3	1	1	2	1	0	1	1		2	1	1	1	0	1	1	4	1	2	1	1	1
09.09.16	02.04.14	891	0		891	0		891	39	0	0	1	0	0	0	0	0	1	0		30	1	0	4	3	2	0	3	1	1	2	1	0	0	0		0	0	1	1	0	0	0	4	1	2	1	0	0
09.09.16	02.04.14	891	0		891	0		891	36	0	0	2	1	1	0	0	0	1	0		80	2	1	4	3	2	0	3	1	1	2	1	0	0	0		0	0	1	1	0	0	0	4	1	2	1	0	0
09.09.16	01.04.14	892	0		892	0		892	51	2	1	1	0	0	0	70	2	0	1		30	1	0	1	1	0	0	0	0	0	2	1	0	0	0		1	1	0	0	0	0	0	3	0	2	1	0	0
09.09.16	28.03.14	896	0		896	0		896	43	1	0	1	0	0	0	90	2	0	1	30	3	0	0	0	0	0	0	1	0	0	3	2	0	0	0		1	1	1	1	0	1	1	5	1	3	2	0	0
09.09.16	01.11.12	1408	1	25.08.15	1027	1	17.04.15	897	61	2	1	2	1	1	0	90	2	0	1		20	1	0	1	1	0	0	3	1	1	4	2	1	0	0		1	1	2	2	0	3	2	6	2	3	2	0	0
09.09.16	26.03.14	898	0		898	0		898	35	0	0	1	0	0	0	100	2	0	1		30	1	0	1	1	0	0	3	1	1	2	1	0	1	1		1	1	0	0	0	1	1	3	0	2	1	1	1
09.09.16	21.03.14	903	0		903	0		903	64	2	1	2	1	1	1	0	0	1	0		98	2	1	4	3	2	0	3	1	1	4	2	1	0	0		1	1	2	2	0	0	0	6	2	3	2	0	0
09.09.16	28.02.14	924	0		924	0		924	59	2	1	2	1	1	1	0	0	1	0		45	1	0	3	2	1	1	3	1	1	4	2	1	0	0		0	0	1	1	1	0	0	6	2	3	2	3	2
09.09.16	27.02.14	925	0		925	0		925	79	2	1	1	0	0	0	90	2	0	1		20	1	0	1	1	0	0	3	1	1	4	2	1	1	1		2	1	0	0	0	1	1	6	2	3	2	1	1
09.09.16	26.02.14	926	0		926	0		926	35	0	0	2	1	1	0	60	2	0	1		60	2	1	2	2	1	1	3	1	1	4	2	1	0	0		1	1	2	2	0	0	0	6	2	3	2	0	0
09.09.16	26.02.14	926	0		926	0		926	57	2	1	2	1	1	0	90	2	0	1		70	2	1	1	1	0	0	0	0	0	2	1	0	0	0		0	0	0	0	0	0	0	3	0	2	1	0	0
09.09.16	19.02.14	933	0		933	0		933	38	0	0	2	1	1	0	0	0	1	0		30	1	0	4	3	2	0	1	0	0	1	1	0	0	0		1	1	1	1	0	0	0	3	0	2	1	0	0
09.09.16	18.02.14	934	0		934	0		934	33	0	0	2	1	1	0	80	2	0	1	5	5	0	0	0	0	0	0	2	0	1	1	1	0	0	0		1	1	0	0	0	0	0	1	0	1	1	0	0
09.09.16	18.02.14	934	0		934	0		934	33	0	0	2	1	1	0	80	2	0	1	5	5	0	0	0	0	0	0	2	0	1	1	1	0	0	0		1	1	0	0	0	0	0	1	0	1	1	0	0
09.09.16	12.02.14	940	0		940	0		940	55	2	1	2	1	1	0	10	1	0	0		20	1	0	2	2	1	1	1	0	0	2	1	0	1	1		2	1	2	2	1	1	1	5	1	3	2	3	2
09.09.16	30.01.14	953	0		953	0		953	62	2	1	1	0	0	0	70	2	0	1		10	0	0	2	2	1	1	1	0	0	4	2	1	0	0		4	2	1	1	0	1	1	6	2	3	2	0	0
09.09.16	30.01.14	953	0		953	0		953	56	2	1	2	1	1	1	80	2	0	1		20	1	0	2	2	1	1	3	1	1	4	2	1	2	1		2	1	1	1	0	1	1	6	2	3	2	3	2
09.09.16	24.01.14	959	0		959	0		959	49	1	0	2	1	1	0	0	0	1	0		70	2	1	4	3	2	0	3	1	1	3	2	0	0	0		1	1	2	2	0	0	0	5	1	3	2	0	0
09.09.16	24.01.14	959	0		959	0		959	57	2	1	2	1	1	0	0	0	1	0		70	2	1	4	3	2	0	3	1	1	4	2	1	0	0		1	1	1	1	0	0	0	6	2	3	2	0	0
09.09.16	22.01.14	961	0		961	0		961	47	1	0	1	0	0	1	50	1	0	0	70	8	0	0	0	0	0	0	3	1	1	3	2	0	2	1		2	1	1	1	2	2	2	5	1	3	2	5	3
09.09.16	20.01.14	963	0		963	0		963	46	1	0	2	1	1	1	40	1	0	0	10	10	0	0	0	0	0	0	3	1	1	4	2	1	1	1		4	2	1	1	0	0	0	6	2	3	2	1	1
09.09.16	19.01.14	964	0		964	0		964	66	2	1	2	1	1	1	80	2	0	1		15	0	0	2	2	1	1	3	1	1	2	1	0	0	0		0	0	2	2	0	1	1	5	1	3	2	0	0
09.09.16	19.01.14	964	0		964	0		964	51	2	1	2	1	1	1	90	2	0	1		55	2	1	1	1	0	0	3	1	1	2	1	0	1	1		1	1	2	2	0	1	1	5	1	3	2	1	1
09.09.16	10.01.14	973	0		973	0		973	48	1	0	2	1	1	0	50	1	0	0	10	15	0	0	0	0	0	0	0	0	0	2	1	0	0	0		1	1	0	0	0	0	0	3	0	2	1	0	0
09.09.16	10.01.14	973	0		973	0		973	50	2	1	1	0	0	0	80	2	0	1	70	15	0	0	0	0	0	0	3	1	1	2	1	0	0	0		1	1	1	1	0	3	2	4	1	2	1	0	0
09.09.16	06.01.14	977	0		977	0		977	60	2	1	1	0	0	0	90	2	0	1	10	10	0	0	0	0	0	0	2	0	1	2	1	0	1	1		2	1	0	0	0	0	0	3	0	2	1	1	1
09.09.16	03.01.14	980	0		980	0		980	41	1	0	2	1	1	0	80	2	0	1		40	1	0	1	1	0	0	3	1	1	2	1	0	0	0		1	1	1	1	0	1	1	4	1	2	1	0	0
09.09.16	23.12.13	991	0		991	0		991	57	2	1	2	1	1	0	0	0	1	0		10	0	0	3	2	1	1	0	0	0	3	2	0	0	0		0	0	0	0	0	0	0	4	1	2	1	0	0
09.09.16	12.12.13	1002	0		1002	0		1002	63	2	1	1	0	0	0	100	2	0	1	60	5	0	0	0	0	0	0	1	0	0	2	1	0	2	1		1	1	1	1	0	3	2	4	1	2	1	3	2
09.09.16	05.12.13	1009	0		1009	0		1009	55	2	1	2	1	1	0	70	2	0	1	70	15	0	0	0	0	0	0	3	1	1	4	2	1	2	1		2	1	1	1	0	1	1	6	2	3	2	3	2
09.09.16	01.12.13	1013	0		1013	0		1013	53	2	1	1	0	0	1	0	0	1	0		30	1	0	3	2	1	1	2	0	1	2	1	0	0	0		1	1	0	0	0	0	0	3	0	2	1	0	0
09.09.16	12.11.13	1032	0		1032	0		1032	51	2	1	2	1	1	0	0	0	1	0		10	0	0	3	2	1	1	3	1	1	4	2	1	0	0		0	0	0	0	0	0	0	6	2	3	2	0	0
09.09.16	12.11.13	1032	0		1032	0		1032	34	0	0	2	1	1	0	0	0	1	0		40	1	0	4	3	2	0	1	0	0	1	1	0	1	1		1	1	0	0	0	0	0	1	0	1	1	1	1
09.09.16	11.11.13	1033	0		1033	0		1033	51	2	1	1	0	0	1	50	1	0	0		20	1	0	1	1	0	0	1	0	0	2	1	0	0	0		1	1	2	2	0	2	2	5	1	3	2	0	0
09.09.16	11.11.13	1033	0		1033	0		1033	56	2	1	2	1	1	1	0	0	1	0		20	1	0	3	2	1	1	3	1	1	4	2	1	0	0		1	1	2	2	0	0	0	6	2	3	2	0	0
09.09.16	08.11.13	1036	0		1036	0		1036	67	2	1	1	0	0	1	20	1	0	0	40	5	0	0	1	1	0	0	3	1	1	4	2	1	3	2		1	1	2	2	2	3	2	6	2	3	2	5	3
09.09.16	08.11.13	1036	0		1036	0		1036	61	2	1	2	1	1	0	0	0	1	0		20	1	0	3	2	1	1	3	1	1	4	2	1	0	0		0	0	1	1	0	0	0	6	2	3	2	0	0
09.09.16	06.11.13	1038	0		1038	0		1038	42	1	0	1	0	0	0	10	1	0	0	80	5	0	0	0	0	0	0	2	0	1	2	1	0	1	1		1	1	0	0	0	0	0	3	0	2	1	1	1
09.09.16	06.11.13	1038	0		1038	0		1038	42	1	0	0	0	0	0	20	1	0	0	80	5	0	0	0	0	0	0	3	1	1	2	1	0	1	1		2	1	0	0	0	0	0	3	0	2	1	1	1
09.09.16	06.11.13	1038	0		1038	0		1038	63	2	1	1	0	0	0	0	0	1	0		60	2	1	3	2	1	1	3	1	1	3	2	0	0	0		0	0	1	1	0	0	0	5	1	3	2	0	0
09.09.16	02.11.13	1042	0		1042	0		1042	54	2	1	2	1	1	1	0	0	1	0		50	1	0	4	3	2	0	3	1	1	3	2	0	0	0		0	0	1	1	0	0	0	5	1	3	2	0	0
09.09.16	29.10.13	1046	0		1046	0		1046	45	1	0	2	1	1	0	70	2	0	1		20	1	0	1	1	0	0	3	1	1	3	2	0	0	0		1	1	1	1	0	1	1	5	1	3	2	0	0
09.09.16	25.10.13	1050	0		1050	0		1050	63	2	1	2	1	1	0	0	0	1	0		80	2	1	4	3	2	0	3	1	1	2	1	0	0	0		1	1	2	2	1	1	1	5	1	3	2	3	2
09.09.16	22.10.13	1053	0		1053	0		1053	56	2	1	2	1	1	1	95	2	0	1		20	1	0	1	1	0	0	1	0	0	4	2	1	1	1		4	2	2	2	1	2	2	6	2	3	2	3	2
09.09.16	22.10.13	1053	0		1053	0		1053	67	2	1	2	1	1	1	60	2	0	1		20	1	0	1	1	0	0	3	1	1	2	1	0	1	1		1	1	0	0	0	1	1	3	0	2	1	1	1
09.09.16	08.10.13	1067	0		1067	0		1067	72	2	1	1	0	0	1	0	0	1	0		60	2	1	4	3	2	0	3	1	1	3	2	0	2	1		2	1	2	2	2	2	2	5	1	3	2	5	3
09.09.16	05.10.13	1070	0		1070	0		1070	42	1	0	2	1	1	1	0	0	1	0		75	2	1	4	3	2	0	2	0	1	3	2	0	2	1		2	1	0	0	0	0	0	4	1	2	1	3	2
09.09.16	03.10.13	1072	0		1072	0		1072	38	0	0	2	1	1	0	0	0	1	0		80	2	1	4	3	2	0	0	0	0	2	1	0	0	0		1	1	0	0	0	0	0	3	0	2	1	0	0
09.09.16	01.10.13	1074	0		1074	0		1074	31	0	0	2	1	1	0	5	1	0	0		30	1	0	2	2	1	1	3	1	1	3	2	0	1	1		1	1	1	1	0	1	1	4	1	2	1	1	1
09.09.16	24.09.12	1446	1	18.10.15	1119	1	09.09.15	1080	54	2	1	1	0	0	0	0	0	1	0		25	1	0	4	3	2	0	0	0	0	2	1	0	1	1		2	1	0	0	0	0	0	3	0	2	1	1	1
09.09.16	17.09.13	1088	0		1088	0		1088	45	1	0	1	0	0	0	40	1	0	0	95	10	0	0	0	0	0	0	2	0	1	2	1	0	0	0		1	1	0	0	0	0	0	3	0	2	1	0	0
09.09.16	03.09.13	1102	0		1102	0		1102	44	1	0	1	0	0	0	60	2	0	1		20	1	0	1	1	0	0	3	1	1	3	2	0	2	1		2	1	1	1	1	2	2	5	1	3	2	4	2
09.09.16	03.09.13	1102	0		1102	0		1102	77	2	1	2	1	1	1	30	1	0	0		70	2	1	1	1	0	0	3	1	1	4	2	1	2	1		4	2	1	1	0	1	1	6	2	3	2	3	2
09.09.16	29.08.13	1107	0		1107	0		1107	56	2	1	1	0	0	0	60	2	0	1		40	1	0	1	1	0	0	3	1	1	4	2	1	0	0		1	1	1	1	0	0	0	6	2	3	2	0	0
09.09.16	28.08.13	1108	0		1108	0		1108	39	0	0	2	1	1	1	90	2	0	1	10	15	0	0	0	0	0	0	3	1	1	3	2	0	0	0		2	1	1	1	0	1	1	5	1	3	2	0	0
09.09.16	22.08.13	1114	0		1114	0		1114	49	1	0	1	0	0	0	5	1	0	0		80	2	1	1	1	0	0	1	0	0	3	2	0	0	0		0	0	1	1	0	0	0	5	1	3	2	0	0
09.09.16	05.08.13	1131	0		1131	0		1131	56	2	1	1	0	0	0	0	0	1	0		60	2	1	3	2	1	1	1	0	0	2	1	0	1	1		2	1	1	1	0	1	1	4	1	2	1	1	1
09.09.16	03.08.13	1133	0		1133	0		1133	48	1	0	1	0	0	1	20	1	0	0		30	1	0	1	1	0	0	3	1	1	4	2	1	2	1		2	1	1	1	1	1	1	6	2	3	2	4	2
09.09.16	29.07.13	1138	0		1138	0		1138	51	2	1	2	1	1	0	30	1	0	0		30	1	0	2	2	1	1	3	1	1	3	2	0	0	0		0	0	2	2	0	0	0	5	1	3	2	0	0
09.09.16	26.07.13	1141	0		1141	0		1141	58	2	1	2	1	1	0	0	0	1	0		40	1	0	4	3	2	0	3	1	1	2	1	0	0	0		0	0	1	1	0	0	0	4	1	2	1	0	0
09.09.16	23.07.13	1144	0		1144	0		1144	67	2	1	2	1	1	1	50	1	0	0		40	1	0	1	1	0	0	3	1	1	2	1	0	0	0		1	1	1	1	0	0	0	4	1	2	1	0	0
09.09.16	13.07.13	1154	0		1154	0		1154	40	1	0	1	0	0	0	0	0	1	0		80	2	1	4	3	2	0	3	1	1	3	2	0	1	1		1	1	0	0	0	0	0	4	1	2	1	1	1
09.09.16	12.07.13	1155	0		1155	0		1155	55	2	1	2	1	1	0	0	0	1	0		50	1	0	4	3	2	0	0	0	0	2	1	0	0	0		1	1	0	0	0	0	0	3	0	2	1	0	0
09.09.16	08.07.13	1159	0		1159	0		1159	35	0	0	1	0	0	1	70	2	0	1		20	1	0	1	1	0	0	3	1	1	2	1	0	0	0		1	1	1	1	0	1	1	4	1	2	1	0	0
09.09.16	05.07.13	1162	0		1162	0		1162	40	1	0	2	1	1	0	0	0	1	0		80	2	1	4	3	2	0	3	1	1	4	2	1	0	0		1	1	1	1	0	0	0	6	2	3	2	0	0
09.09.16	01.07.13	1166	0		1166	0		1166	46	1	0	1	0	0	1	70	2	0	1	5	10	0	0	0	0	0	0	3	1	1	3	2	0	2	1		2	1	0	0	0	1	1	4	1	2	1	3	2
09.09.16	30.06.12	1532	1	16.11.15	1234	1	09.09.15	1166	34	0	0	2	1	1	0	0	0	1	0		50	1	0	1	1	0	0	3	1	1	3	2	0	2	1		2	1	1	1	0	0	0	5	1	3	2	3	2
09.09.16	30.06.13	1167	0		1167	0		1167	49	1	0	2	1	1	0	0	0	1	0		70	2	1	4	3	2	0	1	0	0	3	2	0	0	0		0	0	1	1	0	0	0	5	1	3	2	0	0
09.09.16	28.06.13	1169	0		1169	0		1169	31	0	0	2	1	1	0	0	0	1	0		70	2	1	3	2	1	1	3	1	1	4	2	1	0	0		1	1	2	2	0	0	0	6	2	3	2	0	0
09.09.16	21.06.13	1176	0		1176	0		1176	56	2	1	1	0	0	1	50	1	0	0		40	1	0	2	2	1	1	3	1	1	3	2	0	3	2		4	2	0	0	1	2	2	4	1	2	1	5	3
09.09.16	21.06.13	1176	0		1176	0		1176	56	2	1	1	0	0	1	50	1	0	0		40	1	0	2	2	1	1	3	1	1	3	2	0	3	2		4	2	0	0	1	3	2	4	1	2	1	5	3
09.09.16	20.06.13	1177	0		1177	0		1177	30	0	0	1	0	0	0	80	2	0	1		40	1	0	2	2	1	1	3	1	1	2	1	0	0	0		1	1	1	1	0	0	0	4	1	2	1	0	0
09.09.16	18.06.13	1179	0		1179	0		1179	44	1	0	2	1	1	1	0	0	1	0		7	0	0	3	2	1	1	3	1	1	4	2	1	2	1		2	1	1	1	0	2	2	6	2	3	2	3	2
09.09.16	18.06.13	1179	0		1179	0		1179	52	2	1	1	0	0	0	95	2	0	1		20	1	0	1	1	0	0	3	1	1	4	2	1	0	0		1	1	1	1	0	1	1	6	2	3	2	0	0
09.09.16	11.06.13	1186	0		1186	0		1186	55	2	1	2	1	1	0	0	0	1	0		80	2	1	4	3	2	0	3	1	1	3	2	0	0	0		0	0	1	1	0	0	0	5	1	3	2	0	0
09.09.16	11.06.13	1186	0		1186	0		1186	49	1	0	1	0	0	0	0	0	1	0		40	1	0	4	3	2	0	3	1	1	4	2	1	1	1		2	1	1	1	0	0	0	6	2	3	2	1	1
09.09.16	27.05.13	1201	0		1201	0		1201	47	1	0	1	0	0	1	80	2	0	1	70	5	0	0	0	0	0	0	1	0	0	1	1	0	0	0		1	1	2	2	0	1	1	5	1	3	2	0	0
09.09.16	01.05.13	1227	0		1227	0		1227	79	2	1	1	0	0	0	70	2	0	1		20	1	0	1	1	0	0	3	1	1	3	2	0	2	1		3	2	2	2	1	1	1	5	1	3	2	4	2
09.09.16	29.04.13	1229	0		1229	0		1229	55	2	1	2	1	1	0	0	0	1	0		30	1	0	3	2	1	1	1	0	0	3	2	0	1	1		2	1	1	1	0	0	0	5	1	3	2	1	1
09.09.16	26.04.13	1232	0		1232	0		1232	49	1	0	1	0	0	0	0	0	1	0	70	1	0	0	0	0	0	0	1	0	0	2	1	0	0	0		1	1	0	0	0	0	0	3	0	2	1	0	0
09.09.16	25.04.13	1233	0		1233	0		1233	33	0	0	2	1	1	0	0	0	1	0		20	1	0	4	3	2	0	2	0	1	3	2	0	0	0		0	0	0	0	0	0	0	4	1	2	1	0	0
09.09.16	16.04.13	1242	0		1242	0		1242	50	2	1	1	0	0	0	30	1	0	0		40	1	0	1	1	0	0	3	1	1	4	2	1	0	0		1	1	1	1	0	0	0	6	2	3	2	0	0
09.09.16	05.04.13	1253	0		1253	0		1253	48	1	0	2	1	1	0	0	0	1	0		90	2	1	4	3	2	0	2	0	1	3	2	0	1	1		2	1	1	1	0	0	0	5	1	3	2	1	1
09.09.16	03.04.13	1255	0		1255	0		1255	81	2	1	0	0	0	0	95	2	0	1		25	1	0	2	2	1	1	3	1	1	4	2	1	1	1		1	1	1	1	0	1	1	6	2	3	2	1	1
09.09.16	03.04.13	1255	0		1255	0		1255	37	0	0	1	0	0	0	0	0	1	0		50	1	0	4	3	2	0	3	1	1	3	2	0	0	0		0	0	1	1	0	0	0	5	1	3	2	0	0
09.09.16	01.04.13	1257	0		1257	0		1257	48	1	0	1	0	0	0	80	2	0	1		20	1	0	1	1	0	0	0	0	0	2	1	0	0	0		1	1	0	0	0	0	0	3	0	2	1	0	0
09.09.16	24.03.13	1265	0		1265	0		1265	32	0	0	2	1	1	1	0	0	1	0		70	2	1	4	3	2	0	3	1	1	3	2	0	0	0		1	1	0	0	0	0	0	4	1	2	1	0	0
09.09.16	18.03.13	1271	0		1271	0		1271	55	2	1	2	1	1	1	80	2	0	1	30	10	0	0	0	0	0	0	1	0	0	4	2	1	1	1		2	1	1	1	0	0	0	6	2	3	2	1	1
09.09.16	03.03.13	1286	0		1286	0		1286	55	2	1	1	0	0	1	80	2	0	1		25	1	0	1	1	0	0	3	1	1	4	2	1	4	2		4	2	1	1	2	3	2	5	1	3	2	6	3
09.09.16	21.02.13	1296	0		1296	0		1296	61	2	1	2	1	1	0	60	2	0	1		20	1	0	1	1	0	0	1	0	0	1	1	0	0	0		1	1	2	2	0	2	2	5	1	3	2	0	0
09.09.16	07.02.13	1310	0		1310	0		1310	38	0	0	2	1	1	0	0	0	1	0		20	1	0	3	2	1	1	3	1	1	3	2	0	2	1		3	2	2	2	2	2	2	5	1	3	2	5	3
09.09.16	05.02.13	1312	0		1312	0		1312	46	1	0	2	1	1	1	20	1	0	0		20	1	0	1	1	0	0	3	1	1	2	1	0	1	1		2	1	1	1	0	1	1	4	1	2	1	1	1
09.09.16	04.02.13	1313	0		1313	0		1313	52	2	1	1	0	0	0	40	1	0	0		30	1	0	1	1	0	0	3	1	1	3	2	0	0	0		1	1	2	2	0	0	0	5	1	3	2	0	0
09.09.16	14.11.12	1395	0		1395	0		1395	46	1	0	0	0	0	0	80	2	0	1	90	10	0	0	0	0	0	0	3	1	1	3	2	0	2	1		2	1	2	2	0	2	2	5	1	3	2	3	2
09.09.16	14.11.12	1395	0		1395	0		1395	53	2	1	2	1	1	0	35	1	0	0		40	1	0	3	2	1	1	3	1	1	4	2	1	0	0		1	1	1	1	0	3	2	6	2	3	2	0	0
09.09.16	14.11.12	1395	0		1395	0		1395	67	2	1	1	0	0	0	70	2	0	1		25	1	0	1	1	0	0	1	0	0	2	1	0	0	0		2	1	2	2	0	2	2	5	1	3	2	0	0
09.09.16	13.11.12	1396	0		1396	0		1396	57	2	1	1	0	0	0	70	2	0	1		20	1	0	1	1	0	0	3	1	1	2	1	0	0	0		2	1	2	2	0	2	2	5	1	3	2	0	0
09.09.16	08.11.12	1401	0		1401	0		1401	47	1	0	1	0	0	0	0	0	1	0		40	1	0	4	3	2	0	3	1	1	4	2	1	0	0		1	1	1	1	0	1	1	6	2	3	2	0	0
09.09.16	31.10.12	1409	0		1409	0		1409	55	2	1	2	1	1	0	80	2	0	1	70	12	0	0	0	0	0	0	3	1	1	4	2	1	2	1		2	1	1	1	0	1	1	6	2	3	2	3	2
09.09.16	26.10.12	1414	0		1414	0		1414	68	2	1	1	0	0	0	0	0	1	0		60	2	1	3	2	1	1	3	1	1	4	2	1	0	0		1	1	0	0	0	1	1	6	2	3	2	0	0
09.09.16	26.10.12	1414	0		1414	0		1414	38	0	0	2	1	1	0	0	0	1	0		80	2	1	4	3	2	0	3	1	1	3	2	0	0	0		1	1	1	1	0	0	0	5	1	3	2	0	0
09.09.16	14.10.12	1426	0		1426	0		1426	38	0	0	1	0	0	0	70	2	0	1		25	1	0	2	2	1	1	3	1	1	2	1	0	0	0		1	1	1	1	0	1	1	4	1	2	1	0	0
09.09.16	08.10.12	1432	0		1432	0		1432	59	2	1	2	1	1	1	0	0	1	0		30	1	0	3	2	1	1	3	1	1	3	2	0	3	2		2	1	2	2	1	3	2	5	1	3	2	5	3
09.09.16	06.10.12	1434	0		1434	0		1434	48	1	0	2	1	1	0	80	2	0	1		20	1	0	1	1	0	0	3	1	1	4	2	1	0	0		1	1	2	2	0	1	1	6	2	3	2	0	0
09.09.16	05.10.12	1435	0		1435	0		1435	51	2	1	1	0	0	0	70	2	0	1		30	1	0	1	1	0	0	3	1	1	3	2	0	2	1		3	2	1	1	0	1	1	5	1	3	2	4	2
09.09.16	28.08.12	1473	0		1473	0		1473	69	2	1	2	1	1	0	20	1	0	0		40	1	0	2	2	1	1	3	1	1	4	2	1	1	1		2	1	1	1	0	2	2	6	2	3	2	1	1
09.09.16	25.08.12	1476	0		1476	0		1476	47	1	0	1	0	0	0	0	0	1	0		20	1	0	3	2	1	1	3	1	1	3	2	0	3	2		3	2	2	2	1	2	2	5	1	3	2	5	3
09.09.16	12.08.12	1489	0		1489	0		1489	47	1	0	1	0	0	0	70	2	0	1		40	1	0	2	2	1	1	3	1	1	3	2	0	1	1		2	1	0	0	0	0	0	4	1	2	1	1	1
09.09.16	12.08.12	1489	0		1489	0		1489	49	1	0	2	1	1	0	80	2	0	1		30	1	0	2	2	1	1	3	1	1	3	2	0	0	0		0	0	1	1	0	0	0	5	1	3	2	0	0
09.09.16	18.07.12	1514	0		1514	0		1514	37	0	0	1	0	0	0	70	2	0	1		60	2	1	2	2	1	1	3	1	1	2	1	0	0	0		1	1	2	2	0	0	0	5	1	3	2	0	0
09.09.16	17.07.12	1515	0		1515	0		1515	54	2	1	2	1	1	0	0	0	1	0		50	1	0	3	2	1	1	3	1	1	2	1	0	0	0		3	2	2	2	0	1	1	5	1	3	2	0	0
09.09.16	15.07.12	1517	0		1517	0		1517	32	0	0	2	1	1	1	40	1	0	0		80	2	1	1	1	0	0	3	1	1	3	2	0	2	1		2	1	2	2	1	3	2	5	1	3	2	4	2
09.09.16	15.07.12	1517	0		1517	0		1517	54	2	1	2	1	1	0	65	2	0	1		15	0	0	2	2	1	1	3	1	1	3	2	0	0	0		0	0	1	1	0	0	0	5	1	3	2	0	0
09.09.16	14.07.12	1518	0		1518	0		1518	76	2	1	2	1	1	1	0	0	1	0		10	0	0	3	2	1	1	3	1	1	3	2	0	2	1		4	2	2	2	1	2	2	5	1	3	2	4	2
09.09.16	10.07.12	1522	0		1522	0		1522	69	2	1	2	1	1	1	0	0	1	0		40	1	0	4	3	2	0	3	1	1	4	2	1	1	1		4	2	2	2	0	1	1	6	2	3	2	1	1
09.09.16	06.07.12	1526	0		1526	0		1526	56	2	1	2	1	1	1	0	0	1	0		10	0	0	4	3	2	0	3	1	1	4	2	1	2	1		3	2	1	1	0	1	1	6	2	3	2	3	2
09.09.16	28.06.12	1534	0		1534	0		1534	75	2	1	2	1	1	1	80	2	0	1	80	15	0	0	0	0	0	0	3	1	1	4	2	1	1	1		4	2	2	2	0	1	1	6	2	3	2	1	1
[truncated: 40 more columns]
